# Supplementary material for: Highly Effective Proton-Conduction Matrix-Mixed Membrane Derived from an -SO3H Functionalized Polyamide
Source: Molecules. 2022 Jun 26;27(13):4110. doi: 10.3390/molecules27134110 (PMC9268481; doi:10.3390/molecules27134110)
Supplement: Supplementary file 1 [file molecules-27-04110-s001.zip]

Archive with 1 entries (1 files):
- molecules-1753653-supplementary.pdf
